# Supplementary material for: Optimization of Biotinylated RNA or DNA Pull-Down Assays for Detection of Binding Proteins: Examples of IRP1, IRP2, HuR, AUF1, and Nrf2
Source: Int J Mol Sci. 2023 Feb 10;24(4):3604. doi: 10.3390/ijms24043604 (PMC9965622; doi:10.3390/ijms24043604)
Supplement: Supplementary file 1 [file ijms-24-03604-s001.zip]

Archive with 1 entries (1 files):
- ijms-2136525-supplementary.pptx
